# Supplementary material for: CRNPRED: highly accurate prediction of one-dimensional protein structures by large-scale critical random networks
Source: BMC Bioinformatics. 2006 Sep 5;7:401. doi: 10.1186/1471-2105-7-401 (PMC1578593; doi:10.1186/1471-2105-7-401)
Supplement: Additional File 1 — List of the SCOP domains used for cross-validation. (compressed (gzip) archive of text files). [file 1471-2105-7-401-S1.gz]

Archive with 32 entries (31 files):
- ./addfile1
- ./addfile1/README.txt
- ./addfile1/test00.txt
- ./addfile1/test01.txt
- ./addfile1/test02.txt
- ./addfile1/test03.txt
- ./addfile1/test04.txt
- ./addfile1/test05.txt
- ./addfile1/test06.txt
- ./addfile1/test07.txt
- ./addfile1/test08.txt
- ./addfile1/test09.txt
- ./addfile1/test10.txt
- ./addfile1/test11.txt
- ./addfile1/test12.txt
- ./addfile1/test13.txt
- ./addfile1/test14.txt
- ./addfile1/train00.txt
- ./addfile1/train01.txt
- ./addfile1/train02.txt
- ./addfile1/train03.txt
- ./addfile1/train04.txt
- ./addfile1/train05.txt
- ./addfile1/train06.txt
- ./addfile1/train07.txt
- ./addfile1/train08.txt
- ./addfile1/train09.txt
- ./addfile1/train10.txt
- ./addfile1/train11.txt
- ./addfile1/train12.txt
- ./addfile1/train13.txt
- ./addfile1/train14.txt
