# Supplementary material for: CRNPRED: highly accurate prediction of one-dimensional protein structures by large-scale critical random networks
Source: BMC Bioinformatics. 2006 Sep 5;7:401. doi: 10.1186/1471-2105-7-401 (PMC1578593; doi:10.1186/1471-2105-7-401)
Supplement: Additional File 1 — List of the SCOP domains used for cross-validation. (compressed (gzip) archive of text files). [file 1471-2105-7-401-S1.gz › ./addfile1/test00.txt]

d1e6ia_
d1b3aa_
d1o22a_
d1m2da_
d1iqza_
d1elka_
d1j6za1
d1l3pa_
d1ikta_
d1eexb_
d1kyfa2
d1f60a1
d1grj_1
d1gqza1
d1gpma3
d1gk8a1
d1hxn__
d1ifra_
d1od3a_
d1e44b_
d1nlqa_
d1gxja_
d1jiwi_
d1k3ia3
d1ix9a2
d1k5nb_
d1mjna_
d1ei5a1
d1hyoa2
d1c9oa_
d1n62b1
d1m5wa_
d1k04a_
d1k3ya1
d1ceqa2
d1aol__
d1ayl_2
d1gpqa_
d1ycqa_
d1k92a2
d1p3da3
d1fm0d_
d1f1ma_
d1hz4a_
d1o0wa1
d1f46a_
d1a6q_2
d1ko7a1
d1f1ea_
d1bkra_
