# Supplementary material for: CRNPRED: highly accurate prediction of one-dimensional protein structures by large-scale critical random networks
Source: BMC Bioinformatics. 2006 Sep 5;7:401. doi: 10.1186/1471-2105-7-401 (PMC1578593; doi:10.1186/1471-2105-7-401)
Supplement: Additional File 1 — List of the SCOP domains used for cross-validation. (compressed (gzip) archive of text files). [file 1471-2105-7-401-S1.gz › ./addfile1/test01.txt]

d1i5za2
d1elka_
d3grs_3
d1gs9a_
d1n08a_
d1d3va_
d1pfka_
d1lvk_1
d1tig__
d1ccwb_
d1o4wa_
d1go3f_
d1kqpa_
d1jnra3
d1p3da2
d1ah7__
d1o26a_
d1kyfa2
d1oc7a_
d1flma_
d1k3xa2
d1mk0a_
d2cpl__
d1qovh1
d3lzt__
d1iq8a4
d1lq9a_
d1gqza1
d1qlma_
d1p5ha_
d1qopb_
d1dfma_
d1l5oa_
d1khda1
d1kr4a_
d1jg1a_
d1h09a1
d1pbv__
d1n62a1
d2ahjb_
d1k5na2
d1h2ca_
d1gxma_
d1jsda_
d1fx2a_
d1bf4a_
d1eexb_
d1iq4a_
d1ox0a1
d1jr2a_
