# Supplementary material for: CRNPRED: highly accurate prediction of one-dimensional protein structures by large-scale critical random networks
Source: BMC Bioinformatics. 2006 Sep 5;7:401. doi: 10.1186/1471-2105-7-401 (PMC1578593; doi:10.1186/1471-2105-7-401)
Supplement: Additional File 1 — List of the SCOP domains used for cross-validation. (compressed (gzip) archive of text files). [file 1471-2105-7-401-S1.gz › ./addfile1/test02.txt]

d1l8ra_
d1i2ta_
d1hqsa_
d1o98a1
d1ntha_
d1nls__
d1k0ra2
d1mun__
d1zfja2
d1qrea_
d1elka_
d1htya1
d1gdoa_
d1e6ia_
d3seb_2
d1jhda1
d1n7oa2
d1swua_
d1bgf__
d1ucsa_
d1dfma_
d1dzfa2
d1dj0a1
d1o08a_
d1lmia_
d1kyfa2
d1di2a_
d1dq3a2
d1qqp3_
d1l1sa_
d1jcla_
d1g66a_
d1dtja_
d1k4ia_
d1lrza1
d1k3xa1
d1io0a_
d1gdna_
d1jhsa_
d1flma_
d3eipa_
d1gqza1
d3chbd_
d1fjja_
d1j5ua_
d1gzta_
d2a0b__
d1jixa_
d1g51a2
d1lfpa_
