# Supplementary material for: CRNPRED: highly accurate prediction of one-dimensional protein structures by large-scale critical random networks
Source: BMC Bioinformatics. 2006 Sep 5;7:401. doi: 10.1186/1471-2105-7-401 (PMC1578593; doi:10.1186/1471-2105-7-401)
Supplement: Additional File 1 — List of the SCOP domains used for cross-validation. (compressed (gzip) archive of text files). [file 1471-2105-7-401-S1.gz › ./addfile1/test03.txt]

d1kr4a_
d1ffgb_
d1iq4a_
d1go3e2
d1gpqa_
d1elka_
d1jnra3
d1hyoa1
d2pth__
d1lxja_
d1nls__
d1dqia_
d1ld8a_
d1gk8a1
d1n55a_
d1qc7a_
d1kbla2
d1c1da2
d1h3ia1
d1knma_
d1ijya_
d1ci4a_
d1kyfa2
d1jtgb_
d1jsda_
d1nrza_
d1e58a_
d1dbha1
d1csei_
d1mv8a3
d1c3ma_
d1khia1
d1bfd_2
d1pgs_1
d1l5ja1
d1dk0a_
d1bd8__
d1jqia1
d1nj4a1
d1jfla1
d1k2yx1
d1qlma_
d1n62c1
d1ospo_
d1jo8a_
d1o6va2
d1j98a_
d1gqza1
d1khda1
d1iz5a1
