# Supplementary material for: CRNPRED: highly accurate prediction of one-dimensional protein structures by large-scale critical random networks
Source: BMC Bioinformatics. 2006 Sep 5;7:401. doi: 10.1186/1471-2105-7-401 (PMC1578593; doi:10.1186/1471-2105-7-401)
Supplement: Additional File 1 — List of the SCOP domains used for cross-validation. (compressed (gzip) archive of text files). [file 1471-2105-7-401-S1.gz › ./addfile1/test04.txt]

d1l9na2
d1kjqa2
d1o98a1
d1tfe__
d1mooa_
d1h41a2
d1keka4
d1m2da_
d1qovh1
d1g6ga_
d1elka_
d1c1ka_
d1dhn__
d1qnf_2
d1kzqa1
d1e6ia_
d1qj4a_
d1d4oa_
d1msk__
d1pdo__
d1fn9a_
d1m4la_
d1mtyg_
d1ewqa4
d1k4ga_
d1utg__
d1kyfa2
d1g2ra_
d1dcea2
d1vcc__
d1kb0a2
d1nls__
d1ivwa2
d1euwa_
d1gmua2
d1o13a_
d1aqt_2
d1f5ma_
d1hbka_
d1iqqa_
d1qh5a_
d1lm8v_
d1fmta1
d1ugia_
d1crza1
d2sici_
d1qqqa_
d1noga_
d1ctf__
d1lfwa2
