# Supplementary material for: CRNPRED: highly accurate prediction of one-dimensional protein structures by large-scale critical random networks
Source: BMC Bioinformatics. 2006 Sep 5;7:401. doi: 10.1186/1471-2105-7-401 (PMC1578593; doi:10.1186/1471-2105-7-401)
Supplement: Additional File 1 — List of the SCOP domains used for cross-validation. (compressed (gzip) archive of text files). [file 1471-2105-7-401-S1.gz › ./addfile1/test05.txt]

d1kpta_
d1lbu_1
d1lnia_
d3pyp__
d1iqza_
d1k3ia3
d1o75a1
d1j8ba_
d1g51a2
d1elka_
d1jsda_
d1nc7a_
d1jnra3
d1ycqa_
d1nz0a_
d1f60b_
d1c5ea_
d1jb3a_
d1oe1a1
d1n62b1
d1f5ma_
d1qmha1
d3euga_
d1nox__
d2erl__
d1f7ua3
d1ucsa_
d1i27a_
d1h7ca_
d1chd__
d1g3p_1
d1soxa3
d1kyfa2
d1jr8a_
d1byi__
d1c9oa_
d1t1da_
d1cpo_1
d1fr2a_
d1ayoa_
d1o2da_
d1h99a1
d1cuk_1
d1f3va_
d1oaia_
d1dj0a1
d1hx1b_
d1oqva_
d1dk8a_
d1nls__
