# Supplementary material for: CRNPRED: highly accurate prediction of one-dimensional protein structures by large-scale critical random networks
Source: BMC Bioinformatics. 2006 Sep 5;7:401. doi: 10.1186/1471-2105-7-401 (PMC1578593; doi:10.1186/1471-2105-7-401)
Supplement: Additional File 1 — List of the SCOP domains used for cross-validation. (compressed (gzip) archive of text files). [file 1471-2105-7-401-S1.gz › ./addfile1/test06.txt]

d1csei_
d1e44b_
d1kkoa1
d1kjna_
d1k0ra2
d1o98a1
d1a9xb1
d1elka_
d1izca_
d1me4a_
d1f44a1
d1ql0a_
d1el6a_
d1f00i1
d2end__
d1gtea1
d1cq3a_
d1vhh__
d1gk8a1
d1qpoa2
d1lpla_
d1koia_
d1i7qa_
d1l6pa_
d1dj8a_
d1e6ia_
d1e7la1
d1lo7a_
d1h4xa_
d1ako__
d1ntha_
d1hbka_
d2sak__
d1ka1a_
d1mc2a_
d1qopb_
d1h09a1
d1m9fc_
d1kyfa2
d1ewfa1
d1klxa_
d1h16a_
d1qkra_
d1lyva_
d1qsaa1
d1qgda3
d1bgf__
d1mg4a_
d1qnf_2
d1a3aa_
