# Supplementary material for: CRNPRED: highly accurate prediction of one-dimensional protein structures by large-scale critical random networks
Source: BMC Bioinformatics. 2006 Sep 5;7:401. doi: 10.1186/1471-2105-7-401 (PMC1578593; doi:10.1186/1471-2105-7-401)
Supplement: Additional File 1 — List of the SCOP domains used for cross-validation. (compressed (gzip) archive of text files). [file 1471-2105-7-401-S1.gz › ./addfile1/test07.txt]

d1htya1
d1fm0d_
d1cxzb_
d1gk8a2
d1o8ba2
d1m6ya1
d1xxaa_
d1cuk_1
d3sil__
d1ako__
d1p3da2
d1gpr__
d1fcya_
d1muwa_
d1nrza_
d1vcc__
d1gvoa_
d1go3e2
d1jnra3
d1elka_
d1ofda1
d1h3na2
d1k7ca_
d1kp6a_
d1lc5a_
d1lkka_
d1c8za_
d1jida_
d1gxua_
d1fwxa2
d1mjna_
d1knca_
d1f0la1
d1kzqa1
d1hlwa_
d1l1sa_
d1k20a_
d1eeja2
d1loua_
d1seia_
d1gwea_
d1ciy_2
d1noga_
d3nul__
d1kyfa2
d1wapa_
d1mk0a_
d1m1na_
d1e0ta3
d2pvba_
