# Supplementary material for: CRNPRED: highly accurate prediction of one-dimensional protein structures by large-scale critical random networks
Source: BMC Bioinformatics. 2006 Sep 5;7:401. doi: 10.1186/1471-2105-7-401 (PMC1578593; doi:10.1186/1471-2105-7-401)
Supplement: Additional File 1 — List of the SCOP domains used for cross-validation. (compressed (gzip) archive of text files). [file 1471-2105-7-401-S1.gz › ./addfile1/test08.txt]

d1g8la1
d2a0b__
d1n62c1
d1c3ma_
d1jixa_
d1o04a_
d1m2da_
d1tl2a_
d1hf8a_
d1bdo__
d1ikpa2
d1elka_
d1a34a_
d1k2yx1
d1i5za2
d1o98a1
d1jyaa_
d1jx4a_
d1g13a_
d1hbka_
d1jmxg_
d1is1a_
d1kcqa_
d1l0ia_
d1ohta_
d1h3na2
d1io1a_
d1a6q_2
d1fvka1
d1nxma_
d1aco_2
d1e6ia_
d2e2aa_
d1ucsa_
d1gwya_
d1lvk_1
d3pyp__
d1m1na_
d1kpta_
d1gmxa_
d1gwua_
d1mkfa_
d1k87a2
d1lyva_
d1boub_
d1n62a1
d1kyfa2
d1ffgb_
d1a2za_
d1m98a1
