# Supplementary material for: CRNPRED: highly accurate prediction of one-dimensional protein structures by large-scale critical random networks
Source: BMC Bioinformatics. 2006 Sep 5;7:401. doi: 10.1186/1471-2105-7-401 (PMC1578593; doi:10.1186/1471-2105-7-401)
Supplement: Additional File 1 — List of the SCOP domains used for cross-validation. (compressed (gzip) archive of text files). [file 1471-2105-7-401-S1.gz › ./addfile1/test09.txt]

d1gxja_
d1gvna_
d1kcqa_
d1f9ya_
d1d0ca_
d1josa_
d1dzfa2
d1nr0a1
d1dq3a2
d1jnra3
d1fpoa2
d1n81a_
d1k5nb_
d1elka_
d1gqea_
d1ji7a_
d1ix9a1
d1gk8a1
d1a6m__
d1gpma3
d1a62_1
d1aco_1
d1fw9a_
d1dkza_
d1o13a_
d1kjna_
d1pl3a_
d1ofza_
d1jf8a_
d1ewqa1
d1m1na_
d1fjja_
d1he1a_
d1d09b1
d1g6ga_
d1lqpa_
d1kwma2
d1g5ha1
d1cxzb_
d1h3na2
d1eyqa_
d1f1ma_
d1d3va_
d1af7_1
d1fcya_
d1lj5a_
d1tx4a_
d1gdoa_
d1mgta2
d1h7ca_
