# Supplementary material for: CRNPRED: highly accurate prediction of one-dimensional protein structures by large-scale critical random networks
Source: BMC Bioinformatics. 2006 Sep 5;7:401. doi: 10.1186/1471-2105-7-401 (PMC1578593; doi:10.1186/1471-2105-7-401)
Supplement: Additional File 1 — List of the SCOP domains used for cross-validation. (compressed (gzip) archive of text files). [file 1471-2105-7-401-S1.gz › ./addfile1/test10.txt]

d2sici_
d1elka_
d1o0wa1
d1m6ya1
d1tfe__
d1k0ra2
d1hx0a1
d1nj4a1
d1mtyg_
d1oaia_
d1mgta2
d1ogwa_
d1knma_
d1m1na_
d1iz5a1
d1o98a1
d1jzta_
d1n08a_
d1kapp1
d1ix9a1
d1noga_
d1nr0a1
d1n55a_
d1tx4a_
d1jhda1
d1lnsa1
d1o75a1
d1hbnc_
d1utea_
d1gqea_
d3fapb_
d1bf4a_
d1ijya_
d1lyva_
d1ubkl_
d1go4a_
d1ihna_
d1g9za_
d1e6ia_
d1jtgb_
d1kbla2
d1kzqa1
d1fs1a1
d1dk0a_
d1c9oa_
d1kmva_
d1or7a1
d1oaca4
d3cla__
d1fw9a_
