# Supplementary material for: CRNPRED: highly accurate prediction of one-dimensional protein structures by large-scale critical random networks
Source: BMC Bioinformatics. 2006 Sep 5;7:401. doi: 10.1186/1471-2105-7-401 (PMC1578593; doi:10.1186/1471-2105-7-401)
Supplement: Additional File 1 — List of the SCOP domains used for cross-validation. (compressed (gzip) archive of text files). [file 1471-2105-7-401-S1.gz › ./addfile1/test11.txt]

d1gmua1
d1g71a_
d1k87a2
d1eu1a1
d1pprm1
d1ew4a_
d1jnra3
d1qsaa1
d1l0qa1
d1tx4a_
d1go3e2
d1m1na_
d1lmia_
d1elka_
d1pina2
d1b8oa_
d1mc2a_
d1ubks_
d1bfd_2
d1hfel1
d1lj5a_
d1zfja2
d1ns5a_
d1ivwa1
d1k3xa1
d2end__
d1f4pa_
d1nvma1
d1j5ya2
d1o8ba2
d1hxn__
d1hw1a2
d1ix9a1
d1qopb_
d1h09a1
d1fx2a_
d1n2fa_
d1a26_1
d1i40a_
d1k2yx4
d1pdo__
d1dl5a2
d1o1za_
d1el6a_
d1ucsa_
d1l6pa_
d1mixa1
d3sil__
d1qdda_
d1vns__
