# Supplementary material for: CRNPRED: highly accurate prediction of one-dimensional protein structures by large-scale critical random networks
Source: BMC Bioinformatics. 2006 Sep 5;7:401. doi: 10.1186/1471-2105-7-401 (PMC1578593; doi:10.1186/1471-2105-7-401)
Supplement: Additional File 1 — List of the SCOP domains used for cross-validation. (compressed (gzip) archive of text files). [file 1471-2105-7-401-S1.gz › ./addfile1/test12.txt]

d1oo0a_
d1nwaa_
d1gmua1
d1hdha_
d1mv8a3
d1pda_2
d1f4la1
d1e8ca1
d1f46a_
d1h6ha_
d1m5wa_
d1iq8a4
d1f9ya_
d1jata_
d1a3aa_
d1lxja_
d1l5oa_
d2igd__
d1pina2
d1muwa_
d1o98a1
d1o26a_
d1chd__
d1jyha_
d1ls1a1
d1jg1a_
d1htya3
d4ubpa_
d1l1sa_
d1lyva_
d1jo8a_
d1h3fa2
d1kjna_
d1qc7a_
d1cipa1
d1kafa_
d1qd1a1
d1jz8a1
d1keka4
d1qnxa_
d1m40a_
d1xxaa_
d1o22a_
d1g2ra_
d1hyoa1
d1ez3a_
d1oh0a_
d1oi2a1
d1ix9a1
d1mxta2
