# Supplementary material for: CRNPRED: highly accurate prediction of one-dimensional protein structures by large-scale critical random networks
Source: BMC Bioinformatics. 2006 Sep 5;7:401. doi: 10.1186/1471-2105-7-401 (PMC1578593; doi:10.1186/1471-2105-7-401)
Supplement: Additional File 1 — List of the SCOP domains used for cross-validation. (compressed (gzip) archive of text files). [file 1471-2105-7-401-S1.gz › ./addfile1/test13.txt]

d1lfpa_
d1qpoa1
d1jnra3
d3eipa_
d1ei5a1
d1fsga_
d1od3a_
d1h2ca_
d1crza1
d1f7ua3
d1jr8a_
d1a1x__
d1jkxa_
d1lb6a_
d1i2ta_
d1fkma1
d1l9na2
d1qcza_
d1g8ma1
d1noga_
d1j9la_
d1elka_
d1dl5a2
d1dcea2
d1ciy_2
d1b8aa2
d1n7oa2
d1g8la1
d1ikta_
d1h16a_
d1jb3a_
d1e0ta3
d1ew4a_
d1l3la2
d1m6ya1
d1ix9a2
d1gmua1
d1vmoa_
d1kjqa2
d1vhh__
d1mwpa_
d1m98a1
d1pina2
d1tif__
d1hzta_
d1j6za1
d1a8o__
d1o6sb_
d1kjqa1
d1josa_
