# Supplementary material for: CRNPRED: highly accurate prediction of one-dimensional protein structures by large-scale critical random networks
Source: BMC Bioinformatics. 2006 Sep 5;7:401. doi: 10.1186/1471-2105-7-401 (PMC1578593; doi:10.1186/1471-2105-7-401)
Supplement: Additional File 1 — List of the SCOP domains used for cross-validation. (compressed (gzip) archive of text files). [file 1471-2105-7-401-S1.gz › ./addfile1/test14.txt]

d1iexa2
d1o13a_
d1gtea1
d1oh0a_
d1ospo_
d1n62c2
d1f60a2
d1ifra_
d1elka_
d1f44a1
d1g73a_
d1i6pa_
d1f60b_
d1daaa_
d1mjna_
d1k0ra2
d1hoe__
d1nf9a_
d1d2oa1
d1n62b2
d1k5na2
d1lsha1
d1aa7a_
d1ceqa2
d1m40a_
d1ig0a2
d1jb9a1
d1g8ma1
d1fsga_
d1qhva_
d1lam_1
d1lyva_
d1l3ka1
d1mrj__
d1vpsa_
d1o98a1
d1ql0a_
d1lrza1
d1gxma_
d1ccwb_
d1jkxa_
d1eu1a1
d1pfka_
d1dbha1
d1jfla1
d1me4a_
d1ntea_
d1n7oa1
d1gmua1
d1hs6a2
