# Supplementary material for: CRNPRED: highly accurate prediction of one-dimensional protein structures by large-scale critical random networks
Source: BMC Bioinformatics. 2006 Sep 5;7:401. doi: 10.1186/1471-2105-7-401 (PMC1578593; doi:10.1186/1471-2105-7-401)
Supplement: Additional File 1 — List of the SCOP domains used for cross-validation. (compressed (gzip) archive of text files). [file 1471-2105-7-401-S1.gz › ./addfile1/train08.txt]

d2erl__
d1ofda1
d1nija2
d1o7ja_
d1gvoa_
d1cuk_2
d1qhva_
d1cy5a_
d1i2ta_
d1k8kf_
d1ubks_
d1tx4a_
d1m40a_
d1ikta_
d1j98a_
d3grs_3
d1gpja3
d1hzta_
d1cq3a_
d1oe1a1
d1jmxa5
d1d0ca_
d1b25a2
d1c8za_
d1hdha_
d1dj0a1
d1itxa2
d1ewqa1
d1mgta2
d1ez3a_
d1hs6a2
d1ox0a1
d1i1wa_
d1eb6a_
d1ig0a2
d1qnf_2
d1khia1
d1nwaa_
d1kwna_
d1kjqa2
d1eaqa_
d1o6sb_
d1i4ja_
d1gdna_
d2ahjb_
d1h6la_
d1jo0a_
d1a9xb1
d1h6ha_
d1nls__
d2sak__
d1qksa2
d1go3f_
d1dzfa2
d1ofza_
d1l3pa_
d1hyoa1
d1f1ea_
d1gqza1
d1hoe__
d1fx2a_
d1gvda_
d3nul__
d1ka1a_
d1kpf__
d1f1ma_
d1fr2a_
d8abp__
d1qnxa_
d1di2a_
d1uroa_
d1n7oa1
d3euga_
d1ceqa2
d1izna_
d1gci__
d1dkza_
d1ixh__
d1fjja_
d1k3ia3
d1oh0a_
d1hw7a_
d1hbnc_
d1ed1a_
d1m15a2
d1swua_
d1t1da_
d1gdoa_
d1go4a_
d1ns5a_
d1doza_
d1h10a_
d1n62b1
d1n7za_
d1fs1a1
d1g3p_1
d1nvma1
d1pl3a_
d1duvg1
d1jg5a_
d1g8ma2
d1o1za_
d1dmha_
d1d4oa_
d1ugia_
d1jg1a_
d1ctf__
d1qrea_
d1flma_
d1i6pa_
d1l6pa_
d1gpma3
d1ci4a_
d1jfla1
d1m9fc_
d1erza_
d1n08a_
d1n0ua4
d1byqa_
d1h09a1
d1izca_
d1jkea_
d1c9oa_
d1go3e2
d1gk8a2
d1fm0d_
d1l3ka1
d1jvsa1
d1f44a1
d3sil__
d1j9la_
d1kb0a2
d1cpo_1
d1ccwa_
d1hlwa_
d1ql0a_
d1me4a_
d1k5na2
d1oqva_
d1jo8a_
d1d09b1
d1aol__
d1jz8a1
d1jhda1
d1tig__
d1qpoa2
d1n5ua1
d1oi1a1
d1qovh1
d1o2da_
d1loua_
d1jqia2
d1h7ca_
d1j96a_
d1h7ma_
d1vhh__
d1n8va_
d2arca_
d1csei_
d1ftra1
d1daaa_
d1f35a_
d2bbkh_
d1pprm1
d1qgda3
d1k8ke_
d1iv3a_
d1eyqa_
d1ijya_
d1pdo__
d1n62b2
d1e44b_
d1m6ya1
d1hq0a_
d1jcla_
d1ld8a_
d1aqt_2
d1c1da2
d1mzga_
d1gk8a1
d1h3fa2
d1iq4a_
d1fk5a_
d1gvna_
d1mwpa_
d1k3ya1
d1uxy_2
d1wapa_
d1guta_
d1jm1a_
d1hz4a_
d3proc1
d1kr4a_
d1g5ha1
d1mg4a_
d1dhn__
d1axn__
d1mkya3
d1af7_1
d1tul__
d1gyha_
d1fpoa2
d1hqsa_
d1jqia1
d1ogwa_
d1htya1
d1mla_2
d1cc8a_
d1htya3
d1ycqa_
d1tfr_1
d1he1a_
d1n2fa_
d1ayoa_
d1kjqa1
d1vns__
d1xxaa_
d1jr8a_
d1utea_
d1iqza_
d1muwa_
d1fuia2
d1qmea1
d1a12a_
d1gmua2
d1utg__
d1qh5a_
d1c5ea_
d1nf9a_
d1pgs_1
d1qfma1
d1jhsa_
d1mun__
d1eexb_
d1o13a_
d1mc2a_
d1m1ha1
d1fpoa1
d1ufya_
d1gxma_
d1soxa3
d1oaia_
d1nox__
d1l1sa_
d1h3ia1
d1msk__
d1f4la1
d1mixa1
d1h99a1
d1js8a2
d1ezga_
d1jyha_
d1g73a_
d2cpl__
d1kid__
d1knma_
d1g8la2
d1ld8b_
d1ew4a_
d1l5ja1
d1mjna_
d1nj4a1
d1lnsa1
d1lbu_1
d1cuk_1
d1n55a_
d1ewqa3
d1f60a2
d1koia_
d1ewfa1
d1boua_
d1iz5a1
d1f5na1
d1or7a1
d1lxja_
d1b8aa2
d1jsda_
d2igd__
d1n7oa2
d1kmta_
d1iexa2
d1kbla2
d1lpla_
d1j5ua_
d1j8ba_
d1iiba_
d1ubkl_
d1eyva_
d1crza1
d1jzta_
d1c1ka_
d1fwxa2
d1kuua_
d3lzt__
d1io0a_
d1fid__
d1jnra1
d1mooa_
d1jh6a_
d1h4ax1
d1lkka_
d1kapp1
d1m4la_
d1bxya_
d1kq1a_
d1gkpa2
d1k5ca_
d1k04a_
d1bd8__
d2reb_2
d1jnra3
d1or7a2
d1lfwa2
d1k0ra2
d1gs9a_
d1ad2__
d1qd1a1
d1qkra_
d1lc0a2
d1hyoa2
d1cxzb_
d3fapb_
d1dfup_
d1k6ka_
d1keka4
d1lq9a_
d1fcya_
d1dqea_
d1l9la_
d1jiwi_
d1g7sa3
d1kwfa_
d1jfba_
d1lrza1
d1od3a_
d1g2ra_
d1f7la_
d1vmoa_
d1l9na2
d1ntha_
d1kkoa2
d3eipa_
d1o1xa_
d1iq8a4
d1sty__
d1dvoa_
d1jida_
d1lria_
d1mxta2
d1fkma1
d1byi__
d1mv8a3
d1e0ta1
d1whi__
d1hx0a1
d1n62a2
d1lj5a_
d1rl6a1
d1qqqa_
d1c75a_
d1bgf__
d1k4ia_
d1jlxa1
d1qhoa2
d1gpqa_
d1regx_
d1ptf__
d1lsha1
d1dcia_
d1qlma_
d1m55a_
d1dtja_
d1hw1a2
d1hufa_
d1kqpa_
d2end__
d1dl5a2
d1h16a_
d1o75a1
d1khda1
d1ayl_2
d1dqaa1
d1jf8a_
d1el6a_
d1kyqa2
d1kkoa1
d2pth__
d1f8ya_
d1g66a_
d1g6ga_
d1oa0a_
d1g61a_
d1qsaa1
d1f7ua3
d1ivwa1
d2bopa_
d1lc5a_
d1dj8a_
d1f9ya_
d1ccwb_
d1qmha1
d1pfka_
d1vpsa_
d1k92a2
d1l3la2
d1k20a_
d1a6m__
d1f60a1
d1vcc__
d1g6sa_
d1o26a_
d1e7la1
d3cla__
d1ospo_
d1hxn__
d1oaca4
d1oc7a_
d1lm8v_
d1gxua_
d1tfe__
d1ewqa4
d3chbd_
d1nlqa_
d1lmia_
d1zfja2
d1f60b_
d1kjna_
d1nkd__
d1mpga2
d1mtyg_
d1gpr__
d1ail__
d2sici_
d1j09a1
d1m5wa_
d1k3xa1
d1f86a_
d1o22a_
d1f46a_
d1ei5a1
d1l8ra_
d1lnia_
d1kyfa1
d1kzqa1
d1noga_
d1aa7a_
d1qcza_
d3seb_2
d1e58a_
d1f0la1
d1e1aa_
d1hqka_
d1b2pa_
d1a3aa_
d1qnf_1
d1tif__
d1brwa3
d1j6za1
d1lam_1
d1ifra_
d1ig0a1
d1josa_
d1jb9a1
d1dk8a_
d1nrza_
d1f3va_
d1qqp3_
d1chd__
d1o8ba2
d1htya2
d1lfpa_
d1nxja_
d1gtea1
d1mola_
d1o7na2
d1jkxa_
d1nc7a_
d1oo0a_
d1hx6a1
d1g8qa_
d1a8d_2
d1ji7a_
d1jr2a_
d1bkra_
d2mhr__
d1igqa_
d1eexg_
d4ubpa_
d2cbla2
d1l0qa1
d1p3da1
d1k3xa2
d1bm8__
d1g71a_
d1jata_
d1oi2a1
d1dcea2
d2liga_
d1o08a_
d1fsga_
d1ah7__
d1o0wa1
d1o4wa_
d1kafa_
d1ihna_
d1dfma_
d1p3da2
d1a62_1
d1bf4a_
d1iata_
d1m15a1
d1qdda_
d1a8o__
d1ioma_
d1i27a_
d1f4pa_
d1m1qa_
d1knca_
d1qopb_
d256ba_
d1ntea_
d1orva1
d1f2va_
d1l5oa_
d1ng6a_
d1dzfa1
d1bx4a_
d1hfel1
d1lqpa_
d1cipa1
d1dq3a2
d1dbha1
d1seia_
d1euwa_
d4ubpb_
d1hx1b_
d1e19a_
d1fmta1
d1goia1
d1ciy_2
d1nxua_
d1b8oa_
d1ls1a1
d1iqqa_
d1ko7a1
d1gxja_
d1kmva_
d1g9za_
d1a26_1
d1gp0a_
d1p3da3
d1j5ya2
d1g8ma1
d1b3aa_
d1crza2
d1grj_1
d1i40a_
d1f00i1
d1e0ta3
d1moga_
d1jb3a_
d1n62c2
d1dqia_
d1mk0a_
d1k5nb_
d1pbv__
d1qj4a_
d1mgta1
d1fn9a_
d1bfd_2
d1jtgb_
d1d2oa1
d1ay7b_
d1i7qa_
d1dk0a_
d1az9_1
d1a9xa1
d1f5ma_
d1kp6a_
d1iw0a_
d2tpsa_
d1k4ga_
d1bco_1
d1h41a2
d1aco_1
d1gmua1
d1nz0a_
d1uaqa_
d1qc7a_
d1pda_2
d1d3va_
d1klxa_
d1who__
d1ds1a_
d1fjra_
d1qpoa1
d1mrj__
d1n81a_
d1h2ca_
d1eu1a1
d1fuia1
d1pina2
d1eeja2
d2lisa_
d1g51a2
d1k7ca_
d1gzta_
d1lo7a_
d1ako__
d1h4xa_
d1gk8i_
d1p35a_
d1ix9a2
d1a1x__
d1ivwa2
d1in0a1
d1nr0a1
d1ush_1
d2pvba_
d1gwea_
d1lb6a_
d1e8ca1
d1fw9a_
d1o6va2
d1gqea_
d1cbf__
d1p5ha_
d1k2yx4
d1kwma2
d1ix9a1
