# Supplementary material for: CRNPRED: highly accurate prediction of one-dimensional protein structures by large-scale critical random networks
Source: BMC Bioinformatics. 2006 Sep 5;7:401. doi: 10.1186/1471-2105-7-401 (PMC1578593; doi:10.1186/1471-2105-7-401)
Supplement: Additional File 1 — List of the SCOP domains used for cross-validation. (compressed (gzip) archive of text files). [file 1471-2105-7-401-S1.gz › ./addfile1/train09.txt]

d1ufya_
d1hufa_
d1kyfa2
d1kid__
d1bco_1
d1dqia_
d2tpsa_
d1jkea_
d1iqqa_
d1g13a_
d1k8kf_
d1f4la1
d1jx4a_
d1mwpa_
d1gci__
d1jyha_
d1j09a1
d1dl5a2
d1f2va_
d1hx6a1
d1n0ua4
d1dmha_
d4ubpa_
d1b25a2
d1gzta_
d1ivwa1
d1hs6a2
d1brwa3
d1jata_
d1i27a_
d1e1aa_
d1hbnc_
d1m4la_
d1oi2a1
d1k6ka_
d1lfwa2
d1a12a_
d1qlma_
d1gp0a_
d1p5ha_
d1ofda1
d1go4a_
d1ig0a1
d1hxn__
d1jida_
d1kafa_
d1l3la2
d1gtea1
d1fs1a1
d1ush_1
d1tfr_1
d1n08a_
d1khda1
d1n5ua1
d1kmta_
d1k3xa1
d1ns5a_
d1g6sa_
d1h41a2
d1qpoa1
d1gvoa_
d1fuia1
d1nxja_
d1o6va2
d1cipa1
d1jhda1
d1orva1
d1ei5a1
d1nls__
d1ewfa1
d3seb_2
d1aqt_2
d1gqza1
d1o1za_
d1uxy_2
d1mkya3
d1g8qa_
d1boub_
d1iw0a_
d1c8za_
d1ycqa_
d1ad2__
d1ijya_
d1doza_
d1bd8__
d1qmha1
d1j6za1
d1bx4a_
d1l0qa1
d1cbf__
d1nxua_
d1ogwa_
d1lfpa_
d1ccwa_
d1ld8a_
d1gxma_
d1iqza_
d1ld8b_
d1qksa2
d1f60a2
d1qqqa_
d1or7a2
d1utea_
d2cpl__
d1iexa2
d1hqka_
d3euga_
d1aco_2
d1k92a2
d1oaia_
d1dbha1
d1tl2a_
d1ikpa2
d1od3a_
d1gk8i_
d2bbkh_
d1dfup_
d1qopb_
d1dcea2
d1lnsa1
d1kpf__
d1o1xa_
d1gmua2
d1m2da_
d1jzta_
d1b8oa_
d1moga_
d1utg__
d1d2oa1
d1nlqa_
d1flma_
d1fpoa1
d1ubkl_
d1byqa_
d1fkma1
d1lc5a_
d1j5ya2
d1i2ta_
d1itxa2
d3nul__
d1kqpa_
d1k20a_
d1bfd_2
d1i40a_
d1d4oa_
d1n62b2
d1lbu_1
d1kuua_
d1jb9a1
d2arca_
d1mola_
d1vns__
d1bm8__
d2ahjb_
d1mgta1
d1p3da1
d1j8ba_
d1f86a_
d1bxya_
d1az9_1
d1htya2
d1ed1a_
d1pbv__
d1ail__
d1vcc__
d1g7sa3
d1goia1
d1ntha_
d1kb0a2
d1euwa_
d1jmxg_
d1n7za_
d1chd__
d1gxua_
d1l8ra_
d1g8la2
d1hyoa2
d1kjqa1
d1oo0a_
d1hdha_
d1j96a_
d1jqia2
d1m9fc_
d1cpo_1
d1khia1
d1l5ja1
d1is1a_
d1lsha1
d1oqva_
d1tul__
d1i4ja_
d1kwfa_
d1k2yx4
d1guta_
d1axn__
d1h2ca_
d1c1ka_
d1nf9a_
d1lxja_
d1ah7__
d1mzga_
d2cbla2
d1f60a1
d1mooa_
d1klxa_
d3cla__
d1eb6a_
d1m55a_
d4ubpb_
d1k87a2
d1noga_
d1qj4a_
d1fn9a_
d1o7na2
d1a9xa1
d1hyoa1
d1lb6a_
d1n7oa2
d3proc1
d1kzqa1
d1gpr__
d2lisa_
d1in0a1
d1cc8a_
d1bdo__
d1l3ka1
d2mhr__
d1ospo_
d1js8a2
d3pyp__
d1k3ya1
d1l5oa_
d1qd1a1
d1k2yx1
d1ohta_
d1ubks_
d1g66a_
d1f0la1
d1mla_2
d1kpta_
d1nija2
d1l3pa_
d1lo7a_
d2erl__
d1m15a1
d1h4xa_
d1ay7b_
d1dqea_
d1l0ia_
d1jvsa1
d2end__
d1hw1a2
d1qsaa1
d1jyaa_
d1qpoa2
d1iiba_
d1o04a_
d1k04a_
d1ihna_
d1el6a_
d1ixh__
d1kkoa1
d1o08a_
d1l9na2
d1ayl_2
d3chbd_
d1igqa_
d1pda_2
d1fid__
d1ewqa3
d1fx2a_
d1e58a_
d1jr2a_
d1m1ha1
d1vhh__
d1mrj__
d1lmia_
d1dhn__
d1lrza1
d1zfja2
d1jh6a_
d1hoe__
d1kq1a_
d1g9za_
d1gpja3
d256ba_
d1gyha_
d1eyva_
d1f8ya_
d1eexb_
d1jtgb_
d1a8o__
d1ikta_
d1ko7a1
d1nrza_
d1e7la1
d1dk0a_
d1p3da3
d1hzta_
d1e44b_
d1hlwa_
d1bkra_
d1pgs_1
d1m1qa_
d1j98a_
d1qh5a_
d1go3e2
d1iata_
d1o4wa_
d1k5ca_
d1ayoa_
d1hbka_
d1o8ba2
d1f7ua3
d1mg4a_
d1ctf__
d1ugia_
d1o98a1
d1qnf_1
d1jb3a_
d1gmxa_
d1jr8a_
d1h3ia1
d1k8ke_
d1kkoa2
d3sil__
d1jnra1
d1gk8a2
d1g71a_
d1fm0d_
d1qqp3_
d1whi__
d3grs_3
d1dtja_
d1e19a_
d1e6ia_
d1a3aa_
d1ox0a1
d1dvoa_
d2reb_2
d2pth__
d1lyva_
d3lzt__
d1nz0a_
d1rl6a1
d1jlxa1
d1nxma_
d1loua_
d1h99a1
d1nox__
d1ix9a2
d1fmta1
d1qdda_
d1lm8v_
d1gwya_
d2e2aa_
d1k3ia3
d1uaqa_
d1kyfa1
d1n62c2
d1t1da_
d1m40a_
d1crza1
d1ioma_
d1qhoa2
d1regx_
d1lq9a_
d1nwaa_
d1ds1a_
d1qrea_
d1n62b1
d1g51a2
d1tig__
d1j9la_
d1h6ha_
d1lnia_
d1n2fa_
d1k3xa2
d1a34a_
d1grj_1
d1b3aa_
d1p35a_
d1mc2a_
d1eu1a1
d1qovh1
d1cy5a_
d1oa0a_
d1jo0a_
d1k4ga_
d1n62a2
d1cq3a_
d1jqia1
d1qfma1
d1qnf_2
d1qnxa_
d1f3va_
d1eexg_
d1n8va_
d1fvka1
d1hz4a_
d1oh0a_
d3eipa_
d1jhsa_
d1c9oa_
d1n7oa1
d1p3da2
d1knca_
d1keka4
d1wapa_
d1f7la_
d1m98a1
d1mun__
d1ls1a1
d1dqaa1
d1m6ya1
d1g2ra_
d1jg1a_
d1mpga2
d1fjra_
d1koia_
d1seia_
d1nc7a_
d1oi1a1
d1mv8a3
d1ivwa2
d2sak__
d1di2a_
d1sty__
d1mxta2
d1lpla_
d1duvg1
d1ciy_2
d1qc7a_
d1a9xb1
d1g73a_
d1j5ua_
d1nkd__
d1ucsa_
d1vpsa_
d1ntea_
d1jo8a_
d1e0ta3
d1o2da_
d1jcla_
d1iv3a_
d1gs9a_
d1ka1a_
d1swua_
d1k5na2
d1go3f_
d1e8ca1
d1nj4a1
d1knma_
d1mk0a_
d1qkra_
d1iz5a1
d1n55a_
d1e0ta1
d1o26a_
d2bopa_
d1byi__
d1kapp1
d1k0ra2
d1aa7a_
d1or7a1
d1kbla2
d1lvk_1
d1a1x__
d1ig0a2
d1h3fa2
d8abp__
d1htya1
d1hqsa_
d1b8aa2
d1n62a1
d1ezga_
d1io1a_
d1m5wa_
d1lam_1
d1f46a_
d3fapb_
d1dj0a1
d1n62c1
d1tif__
d1f5na1
d1o22a_
d1dfma_
d1oe1a1
d1c3ma_
d1gwua_
d1crza2
d1a8d_2
d1msk__
d1hx0a1
d1htya3
d1hx1b_
d1g8la1
d1aol__
d1kyqa2
d1c1da2
d1kp6a_
d1muwa_
d1jkxa_
d1hq0a_
d1xxaa_
d1iq4a_
d1gdna_
d1h4ax1
d1nvma1
d1ceqa2
d1erza_
d2a0b__
d1ftra1
d1cuk_2
d1jixa_
d1gkpa2
d1f00i1
d1o75a1
d1uroa_
d1ewqa4
d1kr4a_
d1l1sa_
d1boua_
d1l6pa_
d1tfe__
d1h09a1
d1ez3a_
d1fsga_
d2sici_
d1vmoa_
d1l9la_
d1mtyg_
d1k4ia_
d1ng6a_
d1i7qa_
d1bgf__
d2igd__
d1kwna_
d1eeja2
d1m15a2
d1i6pa_
d1oaca4
d1dzfa1
d1i5za2
d2pvba_
d1fk5a_
d1izca_
d1fr2a_
d1jfla1
d1ffgb_
d1pprm1
d1eaqa_
d1f5ma_
d1ci4a_
d1ccwb_
d1h10a_
d1mjna_
d1pfka_
d1jg5a_
d1c5ea_
d1f44a1
d1c75a_
d1k7ca_
d1gwea_
d1hw7a_
d1fuia2
d1ql0a_
d1io0a_
d2liga_
d1soxa3
d1h7ma_
d1me4a_
d1lria_
d1h16a_
d1pdo__
d1f60b_
d1qhva_
d1f4pa_
d1b2pa_
d1f1ea_
d1oc7a_
d1a6q_2
d1kjqa2
d1o7ja_
d1g8ma1
d1i1wa_
d1hfel1
d1gpqa_
d1o0wa1
d1ako__
d1o6sb_
d1f35a_
d1lc0a2
d1izna_
d1hf8a_
d1cuk_1
d1daaa_
d1jmxa5
d1ptf__
d1g3p_1
d1who__
d1iq8a4
d1bf4a_
d1a26_1
d1gmua1
d1fwxa2
d1ifra_
d1dcia_
d1qgda3
d1h6la_
d1jsda_
d1gvda_
d1dj8a_
d1a2za_
d1jm1a_
d1dk8a_
d1csei_
d1qmea1
d1lkka_
d1jfba_
d1jiwi_
d1ew4a_
d1qcza_
d1kmva_
d1pina2
d1jz8a1
d1g8ma2
d1g61a_
d1mixa1
d1mkfa_
